# Supplementary material for: Subcellular Localization of Thioredoxin/Thioredoxin Reductase System—A Missing Link in Endoplasmic Reticulum Redox Balance
Source: Int J Mol Sci. 2024 Jun 17;25(12):6647. doi: 10.3390/ijms25126647 (PMC11204020; doi:10.3390/ijms25126647)
Supplement: Supplementary file 1 [file ijms-25-06647-s001.zip]

Archive with 1 entries (1 files):
- ijms-2950433-supplementary.pdf
